# Supplementary material for: Increased Local Testosterone Levels Alter Human Fallopian Tube mRNA Profile and Signaling
Source: Cancers (Basel). 2023 Mar 30;15(7):2062. doi: 10.3390/cancers15072062 (PMC10093055; doi:10.3390/cancers15072062)
Supplement: Supplementary file 1 [file cancers-15-02062-s001.zip]

Archive with 1 entries (1 files):
- cancers-2219948-supplementary.pdf
